# Supplementary material for: Changing activity behaviours in vocational school students: the stepwise development and optimised content of the ‘let’s move it’ intervention
Source: Health Psychol Behav Med. 2020 Sep 27;8(1):440–60. doi: 10.1080/21642850.2020.1813036 (PMC8114352; doi:10.1080/21642850.2020.1813036)
Supplement: Supplemental Material [file RHPB_A_1813036_SM8281.zip]

Archive with 13 entries (13 files):
- suppl_data/S_Figure_S1_Map_of_social_influences_on_students_physical_activity-.docx
- suppl_data/S_Figure_S2_BCT_enactment_expectations_tool_used_in_development_phase_WORD (2).docx
- suppl_data/S_Figure_S3_Simplified_picture_of_determinants_and_assumed_causal_logic_of_change-.docx
- suppl_data/S_Figure_S4_Lets_Move_It_toolbox_for_behavior_change-.docx
- suppl_data/S_Table_S1_Studies_informing_LMI_intervention_development_FINAL_corrected-.docx
- suppl_data/S_Table_S2_Overview_of_effective_elements_of_school_based_health_promotion-.docx
- suppl_data/S_Table_S3_The_main_principles_of_designing_the_Lets_Move_It_poster_campaign-.docx
- suppl_data/S_Table_S4_Interaction_principles-.docx
- suppl_data/S_Table_S5_Lets_Move_It_principles_theses_-.docx
- suppl_data/S_Table_S6_The_Lets_Move_It_Intervention_LMI_student_intervention_sessions_BCTs_and_determinants-.docx
- suppl_data/S_Table_S7_Determinants_BCTs_Poster_and_standing_tri_fold_brochure_description_tables-.docx
- suppl_data/S_Table_S8_Feedback_or_challenges_identified_optimisation-.docx
- suppl_data/S_Table_S9_TIDieR_Checklist_Word-.docx
